# Supplementary material for: Application of Chitosan@Fe3O4 Nanoparticle-Modified Screen-Printed Graphene-Based Electrode for Simultaneous Analysis of Nitrite and Ascorbic Acid in Hydroponics and Fruit Juice
Source: Sensors (Basel). 2025 Feb 26;25(5):1431. doi: 10.3390/s25051431 (PMC11902332; doi:10.3390/s25051431)
Supplement: Supplementary file 1 [file sensors-25-01431-s001.zip]

Archive with 1 entries (1 files):
- sensors-3448835-supplementary.pdf
